# Supplementary material for: Genome-wide identification and functional analyses of calmodulin genes in Solanaceous species
Source: BMC Plant Biol. 2013 Apr 27;13:70. doi: 10.1186/1471-2229-13-70 (PMC3751459; doi:10.1186/1471-2229-13-70)
Supplement: Additional file 2 — CML, CDPK and other sequences retrieved from BLAST searches against SGN databases with Arabidopsis and rice CaM protein sequences. [file 1471-2229-13-70-S2.xls]

## Sheet: CMLs and CDPKs
Additional File 2 CML, CDPK and other sequences retrieved from BLAST searches against SGN databases with Arabidopsis and rice CaM protein sequences
Locus name	Protein size (aa)	Number of EF-hand (SMART)	Type of EF-hand (Pfam)	Other domain
NbS00028089g0002.1	147	3	EF-hand 8, EF-hand 7	-
NbS00018036g0014.1	128	3	EF-hand 6, EF-hand 7	-
NbS00017662g0011.1	140	3	EF-hand 8, EF-hand 7	-
NbS00043993g0007.1	140	3	EF-hand 8, EF-hand 7	-
NbS00020599g0006.1	150	4	EF-hand 7 (2×)	-
NbS00032183g0008.1	169	4	EF-hand 8, EF-hand 7	-
NbS00045557g0003.1	147	4	EF-hand 7 (2×)	-
NbC24016945g0001.1	92	2	EF-hand 8, EF-hand 7	-
NbS00011152g0001.1	147	3	EF-hand 1, EF-hand 7	-
NbS00002194g0004.1	121	3	EF-hand 7 (2×)	-
NbS00048575g0002.1	116	3	EF-hand 8, EF-hand 1	-
NbS00005830g0101.1	163	4	EF-hand 7 (2×)	-
NbS00041363g0001.1	135	3	EF-hand 6, EF-hand 7	-
NbS00026289g0003.1	135	3	EF-hand 6, EF-hand 7	-
NbS00031961g0001.1	163	3	EF-hand 7 (2×)	-
NbS00001327g0003.1	170	3	EF-hand 6, EF-hand 7	-
NbS00010039g0006.1	174	4	EF-hand 7 (2×)	-
NbS00017230g0001.1	185	4	EF-hand 7, EF-hand 8	-
NbS00023782g0004.1	189	4	EF-hand 7, EF-hand 8	-
NbS00007839g0017.1	191	4	EF-hand 7 (2×)	-
NbS00006808g0006.1	189	4	EF-hand 7, EF-hand 8	-
NbS00015249g0002.1	160	4	EF-hand 7 (2×)	-
NbS00008011g0002.1	161	4	EF-hand 7 (2×)	-
NbS00026892g0001.1	160	4	EF-hand 7 (2×)	-
NbS00044598g0001.1	158	4	EF-hand 7 (2×)	-
NbS00026964g0003.1	151	4	EF-hand 7 (2×)	-
NbS00058706g0001.1	150	4	EF-hand 7 (2×)	-
NbS00034241g0001.1	150	4	EF-hand 7 (2×)	-
NbS00032498g0002.1	140	4	EF-hand 7 (2×)	-
NbS00018117g0002.1	157	4	EF-hand 7, EF-hand 8	-
NbS00000614g0017.1	188	4	EF-hand 7 (2×)	-
NbS00019199g0001.1	186	4	EF-hand 7 (2×)	-
NbS00003505g0002.1	144	3	EF-hand 7 (2×)	-
NbS00014808g0015.1	142	3	EF-hand 5, EF-hand 7	-
NbS00042390g0004.1	152	4	EF-hand 7 (2×)	-
NbS00056807g0005.1	188	4	EF-hand 7 (2×)	-
NbS00040030g0001.1	166	4	EF-hand 7, EF-hand 8	-
NbS00043595g0003.1	598	4	EF-hand 7 (2×)	-
NbS00017107g0003.1	166	4	EF-hand 7 (2×)	-
NbS00009148g0001.1	152	4	EF-hand 7 (2×)	-
NbS00002763g0002.1	202	4	EF-hand 7 (2×)	-
NbS00040012g0009.1	110	2	EF-hand 1, EF-hand 8	-
NbS00013235g0007.1	108	2	EF-hand 7	-
NbS00011620g0001.1	182	4	EF-hand 7 (2×)	-
NbS00039345g0001.1	173	4	EF-hand 7 (2×)	-
NbS00011406g0001.1	182	4	EF-hand 7 (2×)	-
NbS00028987g0001.1	155	3	EF-hand 7 (2×)	-
NbS00000219g0001.1	173	4	EF-hand 7 (2×)	-
NbS00008439g0001.1	209	4	EF-hand 7 (2×)	-
NbS00044603g0002.1	181	4	EF-hand 7, EF-hand 8	-
NbS00006288g0006.1	174	4	EF-hand 7 (2×)	-
NbS00000927g0004.1	351	4	EF-hand 7 (2×)	-
NbS00053696g0002.1	141	4	EF-hand 7 (2×)	-
NbS00012709g0001.1	225	4	EF-hand 7 (2×)	-
NbS00005452g0008.1	707	4	EF-hand 7 (2×)	Pkinase, Tyr-transmembrane domain
NbS00012817g0002.1	460	4	EF-hand 7 (2×)	Pkinase, Pkinase_Tyr
NbS00012843g0002.1	514	4	EF-hand 7 (2×)	Pkinase
NbS00015751g0015.1	538	4	EF-hand 7 (2×)	Pkinase
NbS00051979g0003.1	553	4	EF-hand 7 (2×)	Pkinase
NbS00039768g0012.1	496	4	EF-hand 7 (2×)	Pkinase
NbS00037679g0004.1	608	4	EF-hand 7 (2×)	Pkinase
NbS00037845g0004.1	622	4	EF-hand 7 (2×)	Pkinase
NbS00011972g0311.1	633	4	EF-hand 7 (2×)	Pkinase (2×)
NbS00001929g0020.1	485	4	EF-hand 7 (2×)	Pkinase
NbS00012518g0005.1	592	4	EF-hand 7 (2×)	Pkinase
NbS00045327g0003.1	581	4	EF-hand 7 (2×)	Pkinase
NbS00017847g0007.1	629	4	EF-hand 7 (2×)	Pkinase (2×)
NbS00018917g0007.1	491	4	EF-hand 7 (2×)	Pkinase
NbS00027106g0007.1	503	4	EF-hand 7 (2×)	Pkinase
NbS00013752g0007.1	645	4	EF-hand 7 (2×)	Pkinase
NbS00041664g0008.1	487	4	EF-hand 7 (2×)	Pkinase
NbS00031973g0008.1	569	4	EF-hand 7 (2×)	Pkinase
NbS00045681g0002.1	552	4	EF-hand 7 (2×)	Pkinase
NbS00032261g0006.1	528	4	EF-hand 7 (2×)	Pkinase
NbS00024579g0006.1	558	4	EF-hand 7 (2×)	Pkinase (2×)
NbS00010295g0008.1	509	4	EF-hand 7 (2×)	Pkinase
NbS00022290g0009.1	530	4	EF-hand 7 (2×)	Pkinase
NbS00006355g0012.1	536	4	EF-hand 7 (2×)	Pkinase
NbS00006158g0016.1	533	4	EF-hand 7 (2×)	Pkinase
NbS00044592g0020.1	566	4	EF-hand 7 (2×)	Pkinase
NbS00000389g0010.1	524	4	EF-hand 7 (2×)	Pkinase
NbS00059209g0003.1	578	4	EF-hand 8, EF-hand 7	Pkinase (2×)
NbS00059145g0001.1	530	4	EF-hand 8, EF-hand 7	Pkinase
NbS00024460g0020.1	535	4	EF-hand 7 (2×)	Pkinase
NbS00009128g0017.1	515	4	EF-hand 1, EF-hand 7	Pkinase
NbS00049297g0007.1	433	3	EF-hand 7, EF-hand 6	Pkinase
NbS00051597g0009.1	513	3	EF-hand 7	Pkinase
NbS00006805g0005.1	457	3	EF-hand 7, EF-hand 8	Pkinase
Solyc06g053930.2.1	150	4	EF-hand 7 (2×)	-
Solyc03g005240.1.1	153	4	EF-hand 7	-
Solyc01g105630.2.1	147	4	EF-hand 7 (2×)	-
Solyc03g083520.2.1	150	3	EF-hand 6, EF-hand 7	-
Solyc11g072270.1.1	156	3	EF-hand 1, EF-hand 7	-
Solyc04g026350.2.1	173	4	EF-hand 7 (2×)	-
Solyc00g120930.1.1	161	4	EF-hand 7 (2×)	-
Solyc02g090810.2.1	168	4	EF-hand 7 (2×)	-
Solyc03g097100.1.1	163	4	EF-hand 7 (2×)	-
Solyc04g008000.2.1	191	4	EF-hand 7, EF-hand 8	-
Solyc01g005370.2.1	172	4	EF-hand 1, EF-hand 7	-
Solyc03g114420.1.1	171	4	EF-hand 7 (2×)	-
Solyc02g091500.1.1	156	4	EF-hand 7 (2×)	-
Solyc06g083000.1.1	149	4	EF-hand 7 (2×)	-
Solyc09g055880.1.1	150	4	EF-hand 7 (2×)	-
Solyc03g118810.1.1	164	4	EF-hand 7 (2×)	-
Solyc06g068960.1.1	154	4	EF-hand 7 (2×)	-
Solyc02g063350.1.1	145	4	EF-hand 7 (2×)	-
Solyc01g010020.2.1	161	4	EF-hand 7 (2×)	-
Solyc05g050750.1.1	150	4	EF-hand 7 (2×)	-
Solyc03g044900.2.1	193	3	EF-hand 7, EF-hand 8	-
Solyc01g108190.2.1	185	4	EF-hand 7 (2×)	-
Solyc10g079420.1.1	205	4	EF-hand 7 (2×)	-
Solyc02g065000.1.1	173	4	EF-hand 7 (2×)	-
Solyc06g073830.1.1	184	4	EF-hand 7, EF-hand 8	-
Solyc11g071760.1.1	198	3	EF-hand 7, EF-hand 8	-
Solyc02g094000.1.1	141	4	EF-hand 7 (2×)	-
Solyc11g071740.1.1	201	3	EF-hand 7, EF-hand 8	-
Solyc11g044920.1.1	121	3	EF-hand 1, EF-hand 7	-
Solyc04g058160.1.1	158	3	EF-hand 1, EF-hand 7	-
Solyc12g005040.1.1	103	3	EF-hand 7	-
Solyc03g005040.1.1	141	4	EF-hand 7 (2×)	-
Solyc04g058170.1.1	156	3	EF-hand 7	-
Solyc11g071750.1.1	116	2	EF-hand 8 (2×)	-
Solyc12g009630.1.1	156	2	EF-hand 7	Transmembrane region
Solyc07g007950.1.1	222	4	EF-hand 7 (2×)	Transmembrane region
Solyc04g081910.2.1	521	4	EF-hand 7 (2×)	Pkinase
Solyc03g113390.2.1	538	4	EF-hand 7 (2×)	Pkinase
Solyc04g006930.2.1	700	4	EF-hand 7 (2×)	Pkinase
Solyc11g006370.1.1	578	4	EF-hand 7 (2×)	Pkinase
Solyc04g049160.2.1	508	4	EF-hand 7 (2×)	Pkinase
Solyc01g006840.2.1	598	4	EF-hand 7 (2×)	Pkinase
Solyc03g031670.2.1	553	4	EF-hand 7 (2×)	Pkinase
Solyc10g081740.1.1	499	4	EF-hand 7 (2×)	Pkinase
Solyc07g064610.2.1	521	4	EF-hand 7 (2×)	Pkinase
Solyc08g008170.2.1	516	4	EF-hand 7 (2×)	Pkinase
Solyc11g018610.1.1	505	4	EF-hand 7 (2×)	Pkinase
Solyc05g056570.2.1	503	4	EF-hand 7 (2×)	Pkinase
Solyc04g009800.2.1	581	4	EF-hand 7 (2×)	Pkinase
Solyc12g099790.1.1	535	4	EF-hand 7 (2×)	Pkinase
Solyc01g008740.1.1	541	4	EF-hand 7 (2×)	Pkinase
Solyc10g081640.1.1	579	4	EF-hand 7 (2×)	Pkinase
Solyc11g064900.1.1	529	4	EF-hand 7 (2×)	Pkinase
Solyc01g008440.2.1	533	4	EF-hand 7 (2×)	Pkinase
Solyc10g079130.1.1	525	4	EF-hand 7 (2×)	Pkinase
Solyc10g074570.1.1	557	4	EF-hand 7 (2×)	Pkinase
Solyc11g065660.1.1	533	4	EF-hand 7 (2×)	Pkinase
Solyc01g112250.2.1	534	4	EF-hand 7 (2×)	Pkinase
Solyc01g006730.2.1	582	4	EF-hand 7 (2×)	Pkinase
Solyc10g076900.1.1	501	4	EF-hand 7 (2×)	Pkinase (2×)
Solyc09g005550.2.1	529	4	EF-hand 7 (2×)	Pkinase
Solyc06g073350.2.1	536	4	EF-hand 7 (2×)	Pkinase
Solyc06g065380.2.1	507	4	EF-hand 7 (2×)	Pkinase
Solyc03g033540.2.1	565	4	EF-hand 7 (2×)	Pkinase
Solyc02g083850.2.1	570	4	EF-hand 7 (2×)	Pkinase
Solyc03g118090.2.1	502	3	EF-hand 7	Mito carr (3×)
Solyc06g068720.2.1	500	4	EF-hand 7 (2×)	Mito carr (3×)
Solyc11g044590.1.1	562	3	EF-hand 7	Herpes Helicase
PGSC0003DMP400047622	130	3	EF-hand 8, EF-hand 7	-
PGSC0003DMC400028508	150	4	EF-hand 7 (2×)	-
PGSC0003DMP400069337	173	3	EF-hand 8, EF-hand 7	-
PGSC0003DMP400036526	113	3	EF-hand 8, EF-hand 7	-
PGSC0003DMP400009761	122	3	EF-hand 8, EF-hand 7	-
PGSC0003DMP400023692	153	4	EF-hand 7	-
PGSC0003DMP400056028	147	4	EF-hand 7 (2×)	-
PGSC0003DMP400028509	110	3	EF-hand 7, EF-hand 1	-
PGSC0003DMP400031329	77	2	EF-hand 7	-
PGSC0003DMP400047617	147	3	EF-hand 1, EF-hand 7	-
PGSC0003DMP400026046	163	4	EF-hand 7 (2×)	-
PGSC0003DMP400026045	163	4	EF-hand 7 (2×)	-
PGSC0003DMP400026044	163	4	EF-hand 7 (2×)	-
PGSC0003DMP400007177	168	4	EF-hand 7 (2×)	-
PGSC0003DMP400051340	194	4	EF-hand 7, EF-hand 8	-
PGSC0003DMP400005681	163	4	EF-hand 7 (2×)	-
PGSC0003DMP400005680	163	4	EF-hand 7 (2×)	-
PGSC0003DMP400017174	146	4	EF-hand 7, EF-hand 8	-
PGSC0003DMP400017175	174	4	EF-hand 7, EF-hand 8	-
PGSC0003DMP400053306	156	4	EF-hand 7 (2×)	-
PGSC0003DMP400042588	161	4	EF-hand 7 (2×)	-
PGSC0003DMP400048147	149	4	EF-hand 7 (2×)	-
PGSC0003DMP400018400	145	4	EF-hand 7 (2×)	-
PGSC0003DMP400028017	161	4	EF-hand 7 (2×)	-
PGSC0003DMP400050162	154	4	EF-hand 7 (2×)	-
PGSC0003DMP400001884	230	4	EF-hand 7 (2×)	-
PGSC0003DMP400010205	164	4	EF-hand 7 (2×)	-
PGSC0003DMP400012402	150	4	EF-hand 7 (2×)	-
PGSC0003DMP400039912	156	3	EF-hand 7	-
PGSC0003DMP400013219	116	2	EF-hand 7	-
PGSC0003DMP400039910	157	3	EF-hand 1, EF-hand 7	-
PGSC0003DMP400039911	157	3	EF-hand 1, EF-hand 7	-
PGSC0003DMP400023765	140	4	EF-hand 7 (2×)	-
PGSC0003DMP400062642	161	3	EF-hand 7, EF-hand 8	-
PGSC0003DMP400067707	183	3	EF-hand 7, EF-hand 8	-
PGSC0003DMP400051980	211	4	EF-hand 7 (2×)	-
PGSC0003DMP400005373	193	3	EF-hand 7, EF-hand 8	-
PGSC0003DMP400035212	141	4	EF-hand 7 (2×)	-
PGSC0003DMP400005372	195	3	EF-hand 7, EF-hand 8	-
PGSC0003DMP400010464	191	4	EF-hand 7, EF-hand 8	-
PGSC0003DMP400061636	173	4	EF-hand 7 (2×)	-
PGSC0003DMP400014356	205	4	EF-hand 7 (2×)	-
PGSC0003DMP400044918	185	4	EF-hand 7 (2×)	-
PGSC0003DMP400039758	194	3	EF-hand 7, EF-hand 8	-
PGSC0003DMP400046723	219	4	EF-hand 7 (2×)	-
PGSC0003DMP400022623	192	4	EF-hand 7 (2×)	-
PGSC0003DMP400022622	152	4	EF-hand 7 (2×)	-
PGSC0003DMP400053806	234	4	EF-hand 7 (2×)	Transmembrane region
PGSC0003DMP400017429	540	4	EF-hand 7 (2×)	Pkinase
PGSC0003DMP400023323	538	4	EF-hand 7 (2×)	Pkinase
PGSC0003DMP400001885	578	4	EF-hand 7 (2×)	Pkinase
PGSC0003DMP400036980	598	4	EF-hand 7 (2×)	Pkinase
PGSC0003DMP400049071	607	4	EF-hand 7 (2×)	Pkinase
PGSC0003DMP400038684	521	4	EF-hand 7 (2×)	Pkinase
PGSC0003DMP400010340	517	4	EF-hand 7 (2×)	Pkinase
PGSC0003DMP400048479	509	4	EF-hand 7 (2×)	Pkinase
PGSC0003DMP400040554	503	4	EF-hand 7 (2×)	Pkinase
PGSC0003DMP400008218	500	4	EF-hand 7 (2×)	Pkinase
PGSC0003DMP400008217	535	4	EF-hand 7 (2×)	Pkinase
PGSC0003DMP400008216	535	4	EF-hand 7 (2×)	Pkinase
PGSC0003DMP400006361	564	4	EF-hand 7 (2×)	Pkinase
PGSC0003DMP400039123	568	4	EF-hand 7 (2×)	Pkinase
PGSC0003DMP400045247	501	4	EF-hand 7 (2×)	Pkinase
PGSC0003DMP400046709	536	4	EF-hand 7	Pkinase
PGSC0003DMP400029382	567	4	EF-hand 7 (2×)	Pkinase
PGSC0003DMP400012783	544	4	EF-hand 7 (2×)	Pkinase
PGSC0003DMP400036988	582	4	EF-hand 7 (2×)	Pkinase
PGSC0003DMP400055981	532	4	EF-hand 7 (2×)	Pkinase
PGSC0003DMP400014336	524	4	EF-hand 7 (2×)	Pkinase
PGSC0003DMP400029383	557	4	EF-hand 7 (2×)	Pkinase
PGSC0003DMP400029384	557	4	EF-hand 7 (2×)	Pkinase
PGSC0003DMP400058009	177	4	EF-hand 7 (2×)	Pkinase
PGSC0003DMP400016709	524	4	EF-hand 7 (2×)	Pkinase
PGSC0003DMP400048877	638	4	EF-hand 7 (2×)	Pkinase
PGSC0003DMP400018934	533	4	EF-hand 7 (2×)	Pkinase
PGSC0003DMP400001687	505	4	EF-hand 7 (2×)	Pkinase
PGSC0003DMP400044117	581	4	EF-hand 7 (2×)	Pkinase
PGSC0003DMP400044118	316	4	EF-hand 7 (2×)	Pkinase
